# Supplementary material for: Evaluating the content validity of two versions of an instrument used in measuring pediatric pain knowledge and attitudes in the Ghanaian context
Source: PLoS One. 2020 Nov 6;15(11):e0241983. doi: 10.1371/journal.pone.0241983 (PMC7647094; doi:10.1371/journal.pone.0241983)
Supplement: S1 Data — (XLSX) [file pone.0241983.s003.xlsx]

## Sheet: Demographic Characteristics of 
ID_No	Designation	Center	DOB_Age	Gender	Years_in_pediatrics	Years_in_health_profession	Status
5000	1	2	43	1	11	16	4
5001	1	1	38	2	6	13	1
5002	1	2	32	1	3	7	4
5003	1	3	44	2	8	17	4
5004	1	4	38	2	4	12	4
5005	1	5	34	2	5	10	1
5006	1	6	36	2	6	12	1
5007	1	7	38	2	5	14	1
5008	1	8	37	1	3	12	1
5009	2	9	35	2	8	11	4
5010	2	10	46	2	14	22	4
5011	2	11	51	1	6	24	4
5012	2	12	42	2	9	16	4

## Sheet: Codesheet for Demographics
Codebook for Demographic Charateristics of the Pediatric Experts
Variable Name	Variable Label
ID_No	Identification Number
Center	Participant's affiliated institution
1	Hospital A
2	Hospital B
3	Hospital C
4	Hospital D
5	Hospital E
6	Hospital F
7	Hospital G
8	Hospital H
9	Nursing School A
10	Nursing School B
11	Nursing School C
12	Nursing School D
DOB_Age	Age of participants in years
Gender	Gender orientation of participants
1	Male
2	Female
Years_in_pediatrics	Working years in pediatrics
Years_in_health_profession	Working years in the health profession
Status	Educational qualification
1	Bachelor's degree
2	Certificate
3	Diploma
4	Postgraduate degree

## Sheet: PNKAS CVA
RELEVANCE RATINGS ON THE PNKAS																CLARITY RATINGS ON THE PNKAS
Items	ID_5000	ID_5001	ID_5002	ID_5003	ID_5004	ID_5005	ID_5006	ID_5007	ID_5008	ID_5009	ID_5010	ID_5011	ID_5012	Number in Agreement		Items	ID_5000	ID_5001	ID_5002	ID_5003	ID_5004	ID_5005	ID_5006	ID_5007	ID_5008	ID_5009	ID_5010	ID_5011	ID_5012	Number in Agreement
1	4	4	4	4	4	4	3	4	4	4	3	4	4	13		1	3	3	4	4	4	3	3	4	4	4	3	4	4	13
2	4	4	3	4	4	4	3	3	4	4	4	4	2	12		2	4	4	3	4	4	3	3	4	4	3	4	4	3	13
3	4	4	3	3	4	4	2	2	4	2	4	3	3	10		3	4	3	2	3	4	3	3	4	4	1	4	3	3	11
4	4	4	3	4	4	4	3	4	4	4	3	4	2	12		4	4	4	1	4	4	3	4	4	4	4	3	4	3	12
5	4	4	3	4	4	4	4	2	3	4	3	4	1	11		5	4	4	2	4	4	4	3	4	3	4	3	4	1	11
6	4	4	3	3	4	4	2	4	4	4	3	4	1	11		6	4	4	2	4	3	3	4	4	2	4	3	4	2	10
7	2	4	4	4	4	4	4	4	4	4	3	4	4	12		7	4	3	4	4	2	3	3	4	4	4	3	4	3	12
8	3	4	4	3	4	3	4	3	3	4	3	4	3	13		8	4	2	4	3	4	3	4	4	2	4	3	4	3	11
9	4	4	3	4	2	4	2	3	2	4	3	3	2	9		9	4	3	3	4	3	3	2	4	3	4	3	3	2	11
10	4	4	4	4	3	4	3	3	2	4	2	3	4	11		10	4	4	4	4	3	4	3	3	2	4	2	3	4	11
11	4	4	4	3	3	4	2	4	3	1	3	4	4	11		11	4	2	4	3	4	3	2	4	4	1	3	4	4	10
12	2	4	4	3	3	4	4	4	3	4	3	3	3	12		12	4	4	3	3	4	4	4	4	3	4	3	3	3	13
13	2	4	2	4	3	3	1	4	4	3	3	3	3	10		13	4	4	3	4	3	3	4	3	3	3	3	3	3	13
14	4	4	2	4	4	4	4	4	3	1	4	4	3	11		14	4	4	2	4	4	3	3	4	4	4	4	4	3	12
15	4	4	3	4	4	4	3	3	4	4	4	3	3	13		15	4	3	3	4	4	3	3	4	4	4	4	3	3	13
16	4	4	4	4	3	4	4	4	4	1	4	3	4	12		16	4	4	3	4	3	3	4	3	4	4	4	3	4	13
17	4	4	2	4	2	4	4	4	4	4	3	2	3	10		17	4	4	2	4	2	3	4	4	4	4	3	2	3	10
18	4	4	4	4	1	4	1	3	3	1	2	3	2	9		18	4	4	1	4	1	3	4	4	3	4	3	3	4	11
19	4	4	4	4	4	4	2	2	4	1	3	4	4	10		19	4	4	4	4	4	3	3	4	4	4	3	4	4	13
20	4	4	4	4	3	4	4	3	1	3	4	3	4	12		20	4	4	3	4	3	3	3	4	4	4	4	3	4	13
21	4	4	3	4	4	4	2	3	4	1	3	2	1	9		21	4	4	2	4	4	3	3	3	4	4	3	2	4	11
22	3	4	3	4	3	4	2	2	4	4	4	3	4	11		22	4	4	3	4	3	3	4	3	4	4	4	3	4	13
23	4	4	2	4	3	4	1	3	3	1	4	4	3	10		23	4	4	3	4	3	3	4	4	4	4	4	4	4	13
24	4	4	3	4	3	4	3	4	4	1	3	4	3	12		24	4	4	4	4	3	3	2	4	4	4	3	4	4	12
25	4	4	4	4	3	4	3	3	2	4	2	3	4	11		25	4	4	4	4	3	4	3	3	2	4	2	3	4	11
26	4	4	4	2	3	4	3	3	4	4	4	4	4	12		26	4	4	4	2	3	3	4	3	3	4	4	4	4	12
27	4	4	4	4	3	4	4	3	4	4	1	3	4	12		27	4	4	3	4	3	3	3	4	4	4	1	3	4	12
28	4	4	4	4	2	4	3	4	4	4	4	3	4	12		28	4	4	4	3	3	3	3	4	2	4	4	3	4	12
29	4	4	3	4	3	4	3	3	2	3	3	2	4	11		29	2	4	2	4	3	3	4	3	3	3	3	2	4	10
30	4	4	4	4	3	4	4	2	3	4	2	4	4	11		30	4	4	4	4	4	3	4	4	4	4	3	3	4	13
31	4	4	4	4	3	4	3	3	2	4	2	3	4	11		31	4	4	4	4	3	4	3	3	2	4	2	3	4	11
32	4	4	4	4	3	4	4	3	4	4	3	3	4	13		32	4	4	3	4	3	3	4	4	4	4	3	3	4	13
33	4	4	4	3	3	4	3	3	3	1	3	3	4	12		33	4	3	4	3	3	4	4	4	3	1	4	3	4	12
34	4	4	4	3	4	4	2	3	4	4	4	3	4	12		34	4	4	4	3	4	4	2	4	4	4	3	2	4	11
35	4	3	3	3	3	4	3	4	3	4	3	4	4	13		35	4	4	1	3	3	3	3	4	4	4	2	3	4	11
36	2	3	3	4	4	3	2	4	4	4	3	3	4	11		36	4	2	3	4	4	3	4	3	3	4	4	3	4	12
37	4	4	4	2	4	4	2	2	4	3	3	2	2	8		37	4	4	4	2	4	3	4	2	1	3	4	2	4	9
38	4	2	3	3	4	4	4	3	3	3	3	3	3	12		38	3	3	2	3	4	3	2	1	1	3	3	4	4	9
39	4	4	4	4	4	4	3	4	3	1	3	3	4	12		39	4	4	4	3	4	3	2	4	1	1	3	3	3	10
40	4	4	4	3	4	4	2	4	4	4	3	3	4	12		40	4	4	4	4	4	4	3	3	4	3	3	3	4	13
41	4	4	4	4	4	4	3	4	4	3	3	2	4	12		41	4	4	3	4	4	4	3	4	3	1	2	3	4	11
42	4	4	4	4	4	4	3	4	3	1	3	3	4	12		42	4	4	3	4	4	4	3	4	3	1	2	3	4	11
Key for Relevance Rating																Key for Clarity Rating
1	Not relevant															1	Not clear
2	Somewhat relevant															2	Somewhat clear
3	Quite relevant															3	Quite clear
4	Very relevant															4	Very clear

## Sheet: Codesheet for PNKAS CVA
Codebook for Content Validity Assessment of the PediatricNurses' Knowledge and Attitudes Survey regardnig pain (PNKAS)
Options for Q1-Q25
1	TRUE
2	FALSE
Variable Name	Variable Label
Items	Items on the PNKAS Instrument (Answer)
1	Observable changes in vital signs must be relied upon to verify a child’s/ adolescent’s statement that he has severe pain. (False)
2	Because of an underdeveloped neurological system, children under 2 years of age have decreased pain sensitivity and limited memory of painful experiences. (False)
3	If the infant/ child/ adolescent can be distracted from his pain this usually means that he is not experiencing a high level of pain. (False)
4	Infants/ children/ adolescents may sleep in spite of severe pain. (True)
5	Comparable stimuli in different people produce the same intensity of pain. (False)
6	Ibuprofen and other nonsteroidal anti-inflammatory agents are NOT effective analgesics for bone pain caused by metastases. (False)
7	Non-drug interventions (e.g. heat, music, imagery etc.) are very effective for mild-moderate pain control but are rarely helpful for more severe pain. (False)
8	Children who will require repeated painful procedures (e.g., daily blood draws), should receive maximum treatment for the pain and anxiety of the first procedure to minimize the development of anticipatory anxiety before subsequent procedures. (True)
9	Respiratory depression rarely occurs in children/ adolescents who have been receiving opioids over a period of months. (True)
10	Acetaminophen 650 mg PO is approximately equal in analgesic effect to codeine 32 mg PO. (True)
11	The World Health Organization (WHO) pain ladder suggests using single analgesic agents rather than combining classes of drugs (i.e. combining an opioid with a non-steroidal agent). (False)
12	The usual duration of analgesia of morphine IV is 4-5 hours. (False)
13	Research shows that promethazine (Phenergan®) is a reliable potentiator of opioid analgesics. (False)
14	Parents should not be present during painful procedures (False)
15	Adolescents with a history of substance abuse should not be given opioids for pain because they are at high risk for repeated addiction. (False)
16	Beyond a certain dosage of morphine, increases in dosage will NOT provide increased pain relief. (False)
17	Young infants, less than 6 months of age, cannot tolerate opioids for pain relief. (False)
18	The child/ adolescent with pain should be encouraged to endure as much pain as possible before resorting to a pain relief measure. (False)
19	Children less than 8 years cannot reliably report pain intensity and, therefore, the nurse should rely on the parent’s assessment of the child’s pain intensity. (False)
20	Based on one’s religious beliefs, a child/ adolescent may think that pain and suffering is necessary. (True)
21	Anxiolytics, sedatives and barbiturates are appropriate medications for the relief of pain during painful procedures. (False)
22	After the initial recommended dose of opioid analgesic, subsequent doses should be adjusted in accordance with the individual patient’s response. (True)
23	The child/ adolescent should be advised to use non-drug techniques alone rather than concurrently with pain medications. (False)
24	Giving children/ adolescents sterile water by injection (placebo) is often a useful test to determine if the pain is real. (False)
25	In order to be effective, heat and cold should be applied directly to the painful area. (False)
MULTIPLE CHOICE QUESTIONS (MCQs)
26	The recommended route of administration of opioid analgesics to children with prolonged cancer-related pain is: (oral)
	intravenous
	intramuscular
	subcutaneous
	oral
	rectal
	I don't know
27	The recommended route administration of opioid analgesics to children with brief, severe pain of sudden onset, e.g., trauma or postoperative pain is: (intravenous)
	intravenous
	intramuscular
	subcutaneous
	oral
	rectal
	I don't know
28	Which of the following analgesic medications is considered the drug of choice for the treatment of prolonged moderate to severe pain for children with cancer? (morphine)
	Brompton's cocktail
	codeine
	morphine
	meperidine (Demerol)
	methadone
	I don't know
29	Which of the following IV doses of morphine administered would be equivalent to 15 mg of oral morphine? (Morphine 5mg IV)
	Morphine 3 mg IV
	Morphine 5 mg IV
	Morphine 10 mg IV
	Morphine 15 mg IV
30	Analgesics for post-operative pain should initially be given: (around the clock on a fixed schedule)
	around the clock on a fixed schedule
	only when the child/ adolescent asks for the medication
	only when the nurse determines that the child/ adolescent has moderate or greater discomfort
31	A child with chronic cancer pain has been receiving daily opioid analgesics for 2 months. The doses increased during this time period. Yesterday the child was receiving morphine 20 mg/hour intravenously. Today he has been receiving 25 mg/hour intravenously for 3 hours. The likelihood of the child developing clinically significant respiratory depression is: (less than 1%)
	less than 1%
	1-10%
	11-20%
	21-40%
	>40%
32	Analgesia for chronic cancer pain should be given: (around the clock on a fixed schedule)
	around the clock on a fixed schedule
	only when the child/ adolescent asks for the medication
	only when the nurse determines that the child/ adolescent has moderate or greater discomfort
33	The most likely explanation for why a child/ adolescent with pain would request increased doses of pain medication is: (the child/ adolescent is experiencing increased pain)
	the child/ adolescent is experiencing increased pain.
	the child/ adolescent is experiencing increased anxiety or depression.
	the child/ adolescent is requesting more staff attention.
	the child's/ adolescent's requests are related to addiction.
34	Which of the following drugs are useful for treatment of cancer pain? (all of the above)
	ibuprofen (Mortrin®)
	hydromorphone (Dilaudid®)
	amitriptyline (Elavil®)
	all of the above
35	The most accurate judge of the intensity of the child’s/adolescent’s pain is: (the child/ adolescent)
	the treating physician
	the child's/ adolescent's primary nurse
	the child/ adolescent
	the pharmacist
	the child's/ adolescent's parent
36	Which of the following describes the best approach for cultural considerations in caring for child/ adolescent in pain? (Children/ adolescents should be individually assessed to determine cultural influences on pain)
	Because of the diverse and mixed cultures in the United States, there are no longer cultural influences on the pain experience.
	Nurses should use knowledge that has defined clearly the influence of pain on culture (e.g., Asians are generally stoic, Hispanics are expressive and exaggerate their pain, etc.).
	Children/ adolescents should be individually assessed to determine cultural influences on pain.
37	What do you think is the percentage of patients who over report the amount of pain they have? Circle the correct answer. (0 or 10%)
	0 or 10%
	20
	30
	40
	50
	60
	70
	80
	90
	1
38	Narcotic/ opioid addiction is defined as psychological dependence accompanied by overwhelming concern with obtaining and using narcotics for psychic effect, not for medical reasons. It may occur with or without the physiological changes of tolerance to analgesia and physical dependence (withdrawal). Using this definition, how likely is it that opioid addiction will occur as a result if treating p…
	<1%
	0.05
	0.25
	0.5
	0.75
	1
39	On the patient’s record you must mark his pain on the scale below. Circle the number that represents your assessment of Andrew’s pain. (8)
	0 No pain/discomfort
	1
	2
	3
	4
	5
	6
	7
	8
	9
	10 Worst pain/discomfort
40	Your assessment, above, is made two hours after he received morphine 2 mg IV. After he received the morphine, his pain ratings every half-hour ranged from 6 to 8 and he had no clinically significant respiratory depression, sedation, or other untoward side effects. He has identified 2 as an acceptable level of pain relief. His physician’s order for analgesia is “morphine IV 1-3 mg q1h PRN pain rel…
	Administer no morphine at this time.
	Administer morphine 1 mg IV now.
	Administer morphine 2 mg IV now.
	Administer morphine 3 mg IV now.
41	On the patient’s record you must mark his pain on the scale below. Circle the number that represents your assessment of Robert’s pain: (8)
	0 No pain/discomfort
	1
	2
	3
	4
	5
	6
	7
	8
	9
	10 Worst pain/discomfort
42	Your assessment, above, is made two hours after he received morphine 2 mg IV. After he received the morphine, his pain ratings every half-hour ranged from 6 to 8 and he had no clinically significant respiratory depression, sedation, or other untoward side effects. He has identified 2 as an acceptable level of pain relief. His physician’s order for analgesia is “morphine IV 1-3 mg q1h PRN pain rel…
	Administer no morphine at this time.
	Administer morphine 1 mg IV now.
	Administer morphine 2 mg IV now.
	Administer morphine 3 mg IV now.

## Sheet: PHPKASRP CVA
RELEVANCE RATINGS ON THE PHPKASRP																CLARITY RATINGS ON THE PHPKASRP
Items	ID_5000	ID_5001	ID_5002	ID_5003	ID_5004	ID_5005	ID_5006	ID_5007	ID_5008	ID_5009	ID_5010	ID_5011	ID_5012	Number in Agreement		Items	ID_5000	ID_5001	ID_5002	ID_5003	ID_5004	ID_5005	ID_5006	ID_5007	ID_5008	ID_5009	ID_5010	ID_5011	ID_5012	Number in Agreement
1	4	4	4	4	4	4	3	4	4	4	3	4	4	13		1	3	3	4	4	4	3	3	4	4	4	3	4	4	13
2	4	4	3	4	4	4	3	3	4	4	4	4	2	12		2	4	4	3	4	4	3	3	4	4	3	4	4	3	13
3	4	4	3	3	4	4	2	2	4	2	4	3	3	10		3	4	3	2	3	4	3	3	4	4	1	4	3	3	11
4	2	4	4	3	3	4	4	4	3	4	3	3	3	12		4	4	4	3	3	4	4	4	4	3	4	3	3	3	13
5	4	4	3	4	4	4	4	2	3	4	3	4	1	11		5	4	4	2	4	4	4	3	4	3	4	3	4	1	11
6	3	4	4	3	4	3	4	3	3	4	3	4	3	13		6	4	2	4	3	4	3	4	4	2	4	3	4	3	11
7	4	4	3	4	2	4	2	3	2	4	3	3	2	9		7	4	3	3	4	3	3	2	4	3	4	3	3	2	11
8	4	4	3	4	4	4	3	4	4	4	3	4	2	12		8	4	4	1	4	4	3	4	4	4	4	3	4	3	12
9	4	4	3	3	4	4	2	4	4	4	3	4	1	11		9	4	4	2	4	3	3	4	4	2	4	3	4	2	10
10	2	4	4	4	4	4	4	4	4	4	3	4	4	12		10	4	3	4	4	2	3	3	4	4	4	3	4	3	12
11	4	4	4	3	3	4	2	4	3	1	3	4	4	11		11	4	2	4	3	4	3	2	4	4	1	3	4	4	10
12	2	4	2	4	3	3	1	4	4	3	3	3	3	10		12	4	4	3	4	3	3	4	3	3	3	3	3	3	13
13	4	4	2	4	4	4	4	4	3	1	4	4	3	11		13	4	4	2	4	4	3	3	4	4	4	4	4	3	12
14	4	4	3	4	4	4	3	3	4	4	4	3	3	13		14	4	3	3	4	4	3	3	4	4	4	4	3	3	13
15	4	4	4	4	3	4	4	4	4	1	4	3	4	12		15	4	4	3	4	3	3	4	3	4	4	4	3	4	13
16	4	4	2	4	2	4	4	4	4	4	3	2	3	10		16	4	4	2	4	2	3	4	4	4	4	3	2	3	10
17	4	4	4	4	3	4	4	3	1	3	4	3	4	12		17	4	4	3	4	3	3	3	4	4	4	4	3	4	13
18	4	4	4	4	1	4	1	3	3	1	2	3	2	8		18	4	4	1	4	1	3	4	4	3	4	3	3	4	11
19	4	4	4	4	4	4	2	2	4	1	3	4	4	10		19	4	4	4	4	4	3	3	4	4	4	3	4	4	13
20	4	4	3	4	4	4	2	3	4	1	3	2	1	9		20	4	4	2	4	4	3	3	3	4	4	3	2	4	11
21	3	4	3	4	3	4	2	2	4	4	4	3	4	11		21	4	4	3	4	3	3	4	3	4	4	4	3	4	13
22	4	4	2	4	3	4	1	3	3	1	4	4	3	10		22	4	4	3	4	3	3	4	4	4	4	4	4	4	13
23	4	4	3	4	3	4	3	4	4	1	3	4	3	12		23	4	4	4	4	3	3	2	4	4	4	3	4	4	12
24	1	4	3	4	2	4	3	3	3	1	4	3	1	9		24	1	4	1	4	2	3	1	3	3	4	4	3	1	8
25	4	2	3	3	4	4	4	3	3	3	3	3	3	12		25	3	3	2	3	4	3	2	1	1	3	3	4	4	9
26	4	4	4	2	3	4	3	3	4	4	4	4	4	12		26	4	4	4	2	3	3	4	3	3	4	4	4	4	12
27	4	4	4	4	3	4	3	3	2	4	2	3	4	11		27	4	4	4	4	4	3	4	3	2	4	2	3	4	11
28	4	4	4	4	3	4	4	3	4	4	1	3	4	12		28	4	4	3	4	3	3	3	4	4	4	1	3	4	12
29	4	4	4	4	2	4	3	4	4	4	4	3	4	12		29	4	4	4	3	3	3	3	4	2	4	4	3	4	12
30	4	4	3	4	3	4	3	3	2	3	3	2	4	11		30	2	4	2	4	3	3	4	3	3	3	3	2	4	10
31	4	4	4	4	3	4	4	2	3	4	2	4	4	11		31	4	4	4	4	4	3	4	4	4	4	3	3	4	13
32	4	4	4	4	3	4	4	3	4	4	3	3	4	13		32	4	4	3	4	3	3	4	4	4	4	3	3	4	13
33	4	4	4	3	3	4	3	3	3	1	3	3	4	12		33	4	3	4	3	3	4	4	4	3	1	4	3	4	12
34	4	4	4	3	4	4	2	3	4	4	4	3	4	12		34	4	4	4	3	4	4	2	4	4	4	3	2	4	11
35	4	3	3	3	3	4	3	4	3	4	3	4	4	13		35	4	4	1	3	3	3	3	4	4	4	2	3	4	11
36	2	3	3	4	4	3	2	4	4	4	3	3	4	11		36	4	2	3	4	4	3	4	3	3	4	4	3	4	12
37	4	4	4	2	4	4	2	2	4	3	3	2	2	8		37	4	4	4	2	4	3	4	2	1	3	4	2	4	9
38	4	4	4	4	4	4	3	4	3	1	3	3	4	12		38	4	4	4	3	4	3	2	4	1	1	3	3	3	10
39	4	4	4	3	4	4	2	4	4	4	3	3	4	12		39	4	4	4	4	4	4	3	3	4	3	3	3	4	13
40	4	4	4	4	4	4	3	4	4	3	3	2	4	12		40	4	4	3	4	4	4	3	4	3	1	2	3	4	11
41	4	4	4	4	4	4	3	4	3	1	3	3	4	12		41	4	4	3	4	4	4	3	4	3	1	2	3	4	11

## Sheet: Codesheet for PHPKASRP CVA
Codebook for Content Validity Assessment of the Pediatric Healthcare Provider's Knowledge and Attitudes Survey regardnig pain (PHPKASRP)
Options for Q1-Q25
1	TRUE
2	FALSE
Variable Name	Variable Label
Items	Items on the PHPKASRP Instrument (Answer)
1	Observable changes in vital signs must be relied upon to verify a child’s/ adolescent’s self-report of severe pain. (False)
2	Because their nervous system is underdeveloped, children under 2 years of age have decreased pain sensitivity and limited memory of painful experiences. (False)
3	Pediatric patients (infants, children, adolescents) who can be distracted from pain usually do not have severe pain. (False)
4	The usual duration of analgesia of morphine IV is 4-5 hours. (False)
5	Comparable stimuli in different people produce the same intensity of pain. (False)
6	Children who will require repeated painful procedures (e.g., daily blood draws), should receive maximum treatment for the pain and anxiety of the first procedure to minimize the development of anticipatory anxiety before subsequent procedures. (True)
7	Respiratory depression rarely occurs in children/ adolescents who have been receiving stable doses of opioids over a period of months. (True)
8	Infants/ children/ adolescents may sleep in spite of severe pain. (True)
9	Ibuprofen and other nonsteroidal anti-inflammatory agents are NOT effective analgesics for pain from bone metastases. (False)
10	Non-drug interventions (e.g. guided imagery, biofeedback, transcutaneous electrical nerve stimulation (TENS) etc.) are very effective for mild-moderate pain control but are rarely helpful for more severe pain. (False)
11	Combining analgesics and non-drug therapies that work by different mechanisms (e.g. using acetaminophen, topical anesthetics, sucrose, and non-nutritive sucking) may result in better pain control with fewer side effects than using a single analgesic agent. (True)
12	Benzodiazepines do not reliably potentiate the analgesia of opioids’ unless the pain is related to muscle spasms (False)
13	Parents should not be present during painful procedures. (False)
14	Adolescents with a history of substance abuse should not be given opioids for pain because they are at high risk for repeated addiction. (False)
15	Beyond a certain dosage of morphine, increases in dosage will NOT provide increased pain relief. (False)
16	Young infants, less than 6 months of age, cannot tolerate opioids for pain relief. (False)
17	Spiritual beliefs may lead a child /adolescent to think that pain and suffering are necessary. (True)
18	The child/ adolescent with pain should be encouraged to endure as much pain as possible before resorting to an opioid for pain relief. (False)
19	Children less than 8 years cannot reliably report pain intensity and therefore, the healthcare provider should rely on the parent’s assessment of the child’s pain intensity. (False)
20	Anxiolytics, sedatives and barbiturates are appropriate medications for the relief of pain during painful procedures. (False)
21	After the initial dose of opioid analgesic is given, subsequent doses should be adjusted based on the individual patient’s response. (True)
22	The child/ adolescent should be advised to use non-drug techniques alone rather than concurrently with pain medications. (False)
23	Giving children/ adolescents sterile water by injection (placebo) is often a useful test to determine if the pain is real. (False)
24	Sedation always precedes opioid related respiratory depression.
25	Opioid/ narcotic addiction is defined as a chronic neurobiological disease, characterized by impaired control over drug use, compulsive use, continued use despite harm, and craving. It may occur with or without the physiological changes of tolerance to analgesia and physical dependence (withdrawal). Given this information, all children /adolescents whose pain has been treated with opioids for lon…
MULTIPLE CHOICE QUESTIONS (MCQs)
26	The recommended route of administration of opioid analgesics to children with prolonged cancer-related pain is: (oral)
	intravenous
	intramuscular
	subcutaneous
	oral
	rectal
	I don't know
27	The usual time to peak effects for traditional analgesics (acetaminophen, NSAIDS, and opioids given orally is: (60 minutes)
	15 minutes
	30 minutes
	60 minutes
	4 hours
28	The recommended route administration of opioid analgesics to children with brief, severe pain of sudden onset, e.g., trauma or postoperative pain, is: (intravenous)
	intravenous
	intramuscular
	subcutaneous
	oral
	rectal
	I don't know
29	Which of the following analgesic medications is considered the drug of choice for the treatment of prolonged moderate to severe pain for children with cancer? (morphine)
	acetaminophen
	codeine
	morphine
	meperidine (Demerol)
	I don't know
30	Which of the following IV morphine doses is approximately equivalent to 15 mg of oral morphine? (morphine 5mg IV)
	Morphine 3 mg IV
	Morphine 5 mg IV
	Morphine 10 mg IV
	Morphine 15 mg IV
31	Analgesics for post-operative pain should initially be given: (around the clock on a fixed schedule)
	around the clock on a fixed schedule
	only when the child/ adolescent asks for the medication
	only when the nurse determines that the child/ adolescent has moderate or greater discomfort
32	Analgesia for chronic cancer pain should be given: (around the clock on a fixed schedule)
	around the clock on a fixed schedule
	only when the child asks for the medication
	only when the nurse determines that the child has moderate or greater discomfort
33	The most likely reason a child/ adolescent with pain would request increased doses of pain medication is: (the child/ adolescent is experiencing increased pain)
	The child/ adolescent is experiencing increased pain.
	The child/ adolescent is experiencing increased anxiety or depression.
	The child/ adolescent is requesting more staff attention.
	The child's/ adolescent's requests are related to addiction.
34	Which of the following drugs are potentially useful for treatment of children’s cancer pain? (all of the above)
	non-steroidal anti-inflammatory drugs (NSAIDs)
	opioid analgesics
	anti-depressants
	anti-convulsants
	All of the above
35	The most accurate judge of the intensity of the child’s/ adolescent’s pain is the: (child/ adolescent)
	treating physician
	child's/ adolescent's primary nurse
	child/ adolescent
	pharmacist
	child's/ adolescent's parent
36	Which of the following describes the best approach for cultural considerations in caring for child/adolescent in pain? (Children/ adolescents should be individually assessed to determine cultural influences on pain).
	There are no longer cultural influences on the pain experience in the United States due to the diversity of the population.
	Healthcare providers should use knowledge that has defined clearly the influence of pain on culture (e.g. Asians are generally stoic, Hispanics are expressive and exaggerate their pain, etc.)
	Children/ adolescents should be individually assessed to determine cultural influences on pain.
37	What do you think is the percentage of patients who over report the amount of pain they have? (0 and 10%)
	0
	10
	20
	30
	40
	50
	60
	70
	80
	90
	1
38	On the patient’s record you must mark his pain on the scale below. Choose the number that represents your assessment of Andrew’s pain. (8)
	0 No pain/discomfort
	1
	2
	3
	4
	5
	6
	7
	8
	9
	10 Worst pain/discomfort
39	Your assessment, above, is made two hours after he received morphine 2 mg IV. After he received the morphine, his pain ratings every half-hour ranged from 6 to 8 and he had no clinically significant respiratory depression, sedation, or other untoward side effects. He has identified 2 as an acceptable level of pain relief. His physician’s order for analgesia is “morphine IV 1-3 mg q1h PRN pain rel…
	Administer no morphine at this time.
	Administer morphine 1 mg IV now.
	Administer morphine 2 mg IV now.
	Administer morphine 3 mg IV now.
40	Select the number that represents your assessment of Robert’s pain: (8)
	0 No pain/discomfort
	1
	2
	3
	4
	5
	6
	7
	8
	9
	10 Worst pain/discomfort
41	Your assessment, above, is made two hours after he received morphine 2 mg IV. After he received the morphine, his pain ratings every half-hour ranged from 6 to 8 and he had no clinically significant respiratory depression, sedation, or other untoward side effects. He has identified 2 as an acceptable level of pain relief. His order for analgesia is “morphine IV 1-3 mg q1h PRN pain relief.” Check …
	Administer no morphine at this time.
	Administer morphine 1 mg IV now.
	Administer morphine 2 mg IV now.
	Administer morphine 3 mg IV now.
